# Supplementary material for: Primary somatosensory cortex bidirectionally modulates sensory gain and nociceptive behavior in a layer-specific manner
Source: Nat Commun. 2023 May 24;14:2999. doi: 10.1038/s41467-023-38798-7 (PMC10209111; doi:10.1038/s41467-023-38798-7)
Supplement: Supplementary file 7 — Source Data [file 41467_2023_38798_MOESM7_ESM.zip]

Archive with 4 entries (4 files):
- Source Data/desktop.ini
- Source Data/HeatMapData.zip
- Source Data/Ziegler et al Source Data MainFile.xlsx
- Source Data/Ziegler_et_al_in_vivo_ephys.zip
