# Supplementary material for: Primary somatosensory cortex bidirectionally modulates sensory gain and nociceptive behavior in a layer-specific manner
Source: Nat Commun. 2023 May 24;14:2999. doi: 10.1038/s41467-023-38798-7 (PMC10209111; doi:10.1038/s41467-023-38798-7)
Supplement: Supplementary file 7 — Source Data [file 41467_2023_38798_MOESM7_ESM.zip › Source Data/Ziegler et al Source Data MainFile.xlsx]

## Sheet: Fig.1 ephys
Data	https://doi.org/10.11588/data/D2O0JZ	Ziegler_et_al_in_vivo_ephys.zip
Code	https://github.com/GrohLab/Ziegler_et_al_2023

## Sheet: Fig.1f spont behavior
Laser power at fiber tip [mW/mm²]	Paw withdrawal											Limb shaking
0	0	0	0	0	0	0	0	0	0	0	0	0	0	0	0	0	0	0	0	0	0	0
64	60	0	0	0	0	0	0	0	0	0	0	0	0	0	0	0	0	0	0	0	0	0
127	80	60	0	0	0	0	0	0	0	0	0	0	0	0	0	0	0	0	0	0	0	0
191	80	80	0	0	20	0	0	0	0	0	0	0	0	0	0	0	0	0	0	0	0	0
255	100	100	80	40	100	0	0	0	40	0	0	0	20	0	0	20	0	0	0	0	0	0
318	100	100	100	100	100	40	40	0	80	40	0	40	40	20	0	40	0	0	0	20	20	0

## Sheet: Fig.2b L6 ChR2 vF
Force of filament [g]	Baseline										Laser
0.04	0	0	20	0	0	0	0	20	20	0	40	20	60	0	0	0	0	40	20	0
0.07	20	20	20	0	0	0	20	20	60	0	40	20	60	20	20	40	0	40	100	40
0.16	20	40	40	0	20	20	40	20	60	0	80	80	80	20	40	40	20	40	100	80
0.4	40	60	60	40	20	40	60	20	60	60	80	80	80	60	60	60	80	60	100	80
0.6	60	80	80	60	20	40	60	40	100	80	100	100	100	80	60	60	80	60	100	100
1	80	80	100	80	60	60	80	60	100	100	100	100	100	100	80	80	100	80	100	100
1.4	100	100	100	80	80	80	100	100	100	100	100	100	100	100	100	100	100	100	100	100
2	100	100	100	100	100	100	100	100	100	100	100	100	100	100	100	100	100	100	100	100

## Sheet: Fig.2c L6 ChR2 CFA vF
Force of filament [g]	Baseline										Laser
0.04	20	20	20	60	0	40	20	20	60	20	60	40	40	60	40	40	40	20	100	40
0.07	20	40	60	60	40	60	60	20	80	60	60	40	60	60	40	80	80	60	100	100
0.16	60	60	80	80	40	80	80	60	100	80	80	60	80	80	60	80	80	60	100	100
0.4	60	80	80	100	80	80	80	60	100	100	80	60	100	80	80	100	80	100	100	100
0.6	80	80	100	100	100	100	100	60	100	100	100	80	100	100	100	100	100	100	100	100
1	100	100	100	100	100	100	100	100	100	100	100	100	100	100	100	100	100	100	100	100
1.4	100	100	100	100	100	100	100	100	100	100	100	100	100	100	100	100	100	100	100	100
2	100	100	100	100	100	100	100	100	100	100	100	100	100	100	100	100	100	100	100	100

## Sheet: Fig.2d L6 ChR2 vF 60% withdraw
Baseline	Laser	Baseline CFA	Laser CFA
0.6	0.16	0.16	0.04
0.4	0.16	0.16	0.16
0.4	0.04	0.07	0.07
0.6	0.4	0.04	0.04
1	0.4	0.4	0.16
1	0.4	0.07	0.07
0.6	0.4	0.07	0.07
1	0.4	0.16	0.07
0.4	0.07	0.04	0.04
0.4	0.16	0.07	0.07

## Sheet: Fig.2f L6 ChR2 CPA heatmap
https://doi.org/10.11588/data/D2O0JZ	Files: HeatMapData.zip
	Code: AggregatedHeatMaps.R

## Sheet: Fig.2g L6 ChR2 CPA time
Control Baseline						Control Conditioning						Exp L6 Baseline								Exp L6 Conditioning
844.5	588.1	812.7	1073.6	551.9		547.4	394.6	586.3	984.1	531		713.3	981.2	750.2	554.5	677.3	782.7	674.4		403.1	90.7	575.8	277.6	148.1	33.9	585.5

## Sheet: Fig.2h L6 ChR2 CPA chamber pref
	Control							Experimental
Baseline	0.502134	0.039321	0.461428	0.854712	0.003455			0.261808	0.713288	0.385155	0.086722	0.214888	0.467104	0.215245
Conditioning	-0.01334	-0.27881	0.079345	0.828502	-0.07289			-0.22151	-0.84698	-0.00182	-0.47324	-0.7375	-0.9423	0.006014

## Sheet: Fig.3
Data	https://doi.org/10.11588/data/D2O0JZ	Ziegler_et_al_in_vivo_ephys.zip
Code	https://github.com/GrohLab/Ziegler_et_al_2023

## Sheet: Fig.4
Data	https://doi.org/10.11588/data/D2O0JZ	Ziegler_et_al_in_vivo_ephys.zip
Code	https://github.com/GrohLab/Ziegler_et_al_2023

[truncated: 35 more sheets: Fig.5 ephys, Fig.5e L5 stGtACR2 vF, Fig.5f L5 stGtACR2 CPA time, Fig.5 L5 stGtACR2 CPA chamber p, Fig.6 ephys, Fig.6d L5 L6 ChR2 spont behavio, Fig.6e L5 ChR2 vF, Fig.6f L5 ChR2 CFA vF, Fig.6g L5 ChR2 vF 60% withdraw, Fig.6h L5 CPP Heat Maps, Fig.6i L5 ChR2 CPP time, Fig.6f L5 ChR2 CPP chamber pref, Fig.7a L5 L6 ChR2 vF change f b, Fig.7b L5 L6 ChR2 vF AUC, Fig.7 L5 L6 ChR2 vF 60% withdra, S Fig.2 ephys, S Fig.3b L6 ChR2 Hargreaves, S Fig.3c L5 ChR2 Hargreaves, S Fig.4a b vF controls, S Fig.4c d vF CFA controls …]
